# Supplementary material for: Factors Influencing the Satisfaction of Second Language Learners of Chinese in Online Courses
Source: Behav Sci (Basel). 2024 May 4;14(5):387. doi: 10.3390/bs14050387 (PMC11118836; doi:10.3390/bs14050387)
Supplement: Supplementary file 1 [file behavsci-14-00387-s001.zip]

Archive with 1 entries (1 files):
- behavsci-2916237-supplementary.pdf
